# Supplementary material for: Raising Children on a Vegan Diet: Parents’ Opinion on Problems in Everyday Life
Source: Nutrients. 2021 May 25;13(6):1796. doi: 10.3390/nu13061796 (PMC8226937; doi:10.3390/nu13061796)
Supplement: Supplementary file 1 [file nutrients-13-01796-s001.zip]

Archive with 1 entries (1 files):
- nutrients-1195216-supplementary.pdf
